# Supplementary material for: HIF-1 regulates pathogenic cytotoxic T cells in lupus skin disease
Source: JCI Insight. 2023 Aug 22;8(16):e166076. doi: 10.1172/jci.insight.166076 (PMC10543720; doi:10.1172/jci.insight.166076)
Supplement: Supporting data values [file jciinsight-8-166076-s022.xlsx]

## Sheet: Fig 1E
	HIF1a Skin CD4+ (MFI)	HIF1a Spleen CD4+ (MFI)	HIF1a Skin CD8+ (MFI)	HIF1a Spleen CD8+ (MFI)
Mouse 1	3299	2442	3077	1856
Mouse 2	3332	2305	2877	1744
Mouse 3	3016	2240	2750	1798
Mouse 4	3195	2568	2826	2087
Mouse 5	2987	2257	2718	1646
Mouse 6	3004	2350	2573	1696
Mouse 7	3189	2568	2837	1950

## Sheet: Fig 1F
	Skin CD4+ PIMO MFI	Spleen CD4+ PIMO MFI	Skin CD8+ PIMO MFI	Spleen CD8+ PIMO MFI
Mouse 1	11963	9449	13892	11325
Mouse 2	10271	7463	11248	9239
Mouse 3	7430	6602	8430	8524
Mouse 4	8581	8135	9974	9906
Mouse 5	7064	8448	8244	10772
Mouse 6	9177	9136	10699	12018
Mouse 7	10945	6602	11963	8467

## Sheet: Fig 2A
	% GZB+ of CD4+ SKIN	% GZB+ of CD4+ SPLEEN	% GZB+ of CD8+ SKIN	% GZB+ of CD8+ SPLEEN	GZB MFI CD4+ SKIN	GZB MFI CD4+ SPLEEN	GZB MFI CD8+ SKIN	GZB MFI CD8+ SPLEEN
Mouse 1	4.86	1.36	16.2	0.99	2189	628	2821	450
Mouse 2	9.13	1.04	21.2	1	2471	941	2815	567
Mouse 3	5.05	2.06	19.3	1.58	1754	1008	2739	552
Mouse 4	3.56	1.33	10.5	0.92	1725	888	2283	528
Mouse 5	6.48	1.9	20.8	0.67	1018	599	1764	183
Mouse 6	5.28	1.98	26.1	4.65	1165	537	2414	304
Mouse 7	3.77	2.01	10.8	0.82	905	707	1143	236
Mouse 8	8.26	1.33	24	1.28	1470	786	2193	359
Mouse 9	1.51	0.87	2.48	0.38	868	639	1138	177

## Sheet: Fig 2B
	% IFNg+ of CD4+ SKIN	% IFNg+ of CD4+ SPLEEN	% IFNg+ of CD8+ SKIN	% IFNg+ of CD8+ SPLEEN
Mouse 1	42.5	56.6	57.5	90.6
Mouse 2	31.7	78.9	50.9	93.6
Mouse 3		61		93.7
Mouse 4	39.5	46.6	72.8	88.2
Mouse 5	27	51.2	50.5	89.6
Mouse 6	19.8	49.3	51.1	92.4
Mouse 7	30.3	57.1	66.5	93.9
Mouse 8	31.5	55.9	67.7	92.6
Mouse 9	35.6	56.7	79	93.5
Mouse 10	23.3	60.7	58.8	93.7

## Sheet: Fig 2C
	% IL17+ of CD4+ SKIN	% IL17+ of CD4+ SPLEEN	% IL17+ of CD8+ SKIN	% IL17+ of CD8+ SPLEEN
Mouse 1	5.7	0.89	1.77	0.023
Mouse 2	3.2	0.33	0.98	0.034
Mouse 3		0.44		0.067
Mouse 4	7.69	1.34	1.77	0.085
Mouse 5	3.15	0.93	2.94	0.064
Mouse 6	3.74	0.98	2.87	0.068
Mouse 7	2.81	1.31	1.33	0.17
Mouse 8	4.21	1.1	0.88	0.17
Mouse 9	15.4	2.76	3.15	1.36
Mouse 10	5.13	0.84	1.51	0.29

## Sheet: Fig 2D
	% RORgt+ of CD4+ SKIN	% RORgt+ of CD4+ SPLEEN	% RORgt+ of CD8+ SKIN	% RORgt+ of CD8+ SPLEEN
Mouse 1	17.7	3.83	7.67	1.38
Mouse 2	7.94	2.36	3.39	1.2
Mouse 3	5.32	3.62	6.67	1.24
Mouse 4	20.3	5.15	8.61	3.61
Mouse 5	13.5	5.15	5.97	2.04
Mouse 6	20.5	3.89	13.5	1.21
Mouse 7	7.93	2.12	3.5	1.82
Mouse 8	7.98	0.65	1.93	0.073
Mouse 9	17	0.8	2.69	0.044
Mouse 10	8.06	1.02	3.15	0.32

## Sheet: Fig 2E
	% CCR6+ of CD4+ SKIN	% CCR6+ of CD4+ SPLEEN	% CCR6+ of CD8+ SKIN	% CCR6+ of CD8+ SPLEEN
Mouse 1	19.7	3.37	1.9	0.25
Mouse 2	16	9.13	2.05	0.27
Mouse 3	12.6	4.45	2.22	0.13
Mouse 4	23.8	4.8	2.73	0.076
Mouse 5	22.3	3.81	2.14	0.17
Mouse 6	26.2	7.14	7.25	0.17
Mouse 7	17.4	4.47	1.56	0.33
Mouse 8	16.2	3.82	0.82	0.13
Mouse 9	34.7	5.26	1.68	2.03
Mouse 10	17.5	4.13	1.82	0.32

## Sheet: Fig 3B
Vehicle-Treated Mouse #	Dermatitis Score (Vehicle-Treated)	PX478-Treated Mouse #	Dermatitis Score (PX478-treated)
MRL #71	0.5	MRL #61	0
MRL #72	3	MRL #62	0
MRL #73	2	MRL #63	0
MRL #74	0.5	MRL #64	3
MRL #75	2.5	MRL #65	2.5
MRL #91	3	MRL #81	0
MRL #92	2	MRL #82	0.5
MRL #93	3	MRL #83	3
MRL #94	3	MLR #84	1
MRL #95	2.5	MRL #85	0

## Sheet: Fig 3C
Vehicle-Treated Mouse #	Pathology Score (vehicle-treated)	PX478-Treated Mouse #	Pathology Score (PX478-treated)
MRL #71	4	MRL #61	0
MRL #72	8	MRL #62	0
MRL #73	8	MRL #63	0
MRL #74	0	MRL #64	8
MRL #75	8	MRL #65	6
MRL #91	8	MRL #81	0
MRL #92	7	MRL #82	7
MRL #93	8	MRL #83	8
MRL #94	8	MLR #84	5
MRL #95	8	MRL #85	7

## Sheet: Fig 3D
Vehicle-Treated Mouse #	Dermatitis Score (Vehicle-Treated)	% GZB+ of nucleated cells/HPF
71 (PBS)	0.5	1.85045
72 (PBS)	3	7.99716
73 (PBS)	2	5.62843
74 (PBS)	0.5	7.08982
75 (PBS)	2.5	5.78958
91 (PBS)	3	4.08536
92 (PBS)	2	7.33297
93 (PBS)	3	5.0753
94 (PBS)	3	7.53652
95 (PBS)	2.5	6.61214
PX478-Treated Mouse #
61 (PX478)	0	4.15817
62 (PX478)	0	1.4728
63 (PX478)	0	1.07491
64 (PX478)	3	2.90739
65 (PX478)	2.5	5.89354
81 (PX478)	0	1.86347
82 (PX478)	0.5	3.14871
83 (PX478)	3	4.38636
84 (PX478)	1	0.853782
85 (PX478)	0	2.97116

[truncated: 5 more sheets: Fig 3F, Fig 5A, Fig 5D, Fig S5B, Fig S5C]
